# Supplementary material for: Modification of Threonine-825 of SlBRI1 Enlarges Cell Size to Enhance Fruit Yield by Regulating the Cooperation of BR-GA Signaling in Tomato
Source: Int J Mol Sci. 2021 Jul 18;22(14):7673. doi: 10.3390/ijms22147673 (PMC8305552; doi:10.3390/ijms22147673)
Supplement: Supplementary file 1 [file ijms-22-07673-s001.zip]

Archive with 1 entries (1 files):
- ijms-1290129-supplementary.pdf
